# Supplementary material for: 2-(2-Hydroxy­ethyl)phthalazin-1(2H)-one
Source: Acta Crystallogr Sect E Struct Rep Online. 2008 Mar 29;64(Pt 4):o756. doi: 10.1107/S1600536808007691 (PMC2960892; doi:10.1107/S1600536808007691)
Supplement: Supplementary file 1 [file e-64-0o756-sup1.cif]

##############################################################################
###                                                                        ###
###        Electronic paper (Acta Crystallographica Section E)             ###
###                                                                        ###
##############################################################################
#                                                                            #
# This CIF contains the data in a paper accepted for publication in Acta     #
# Crystallographica Section E. It conforms to the requirements of Notes      #
# for Authors for Section E, and has been peer reviewed under the auspices   #
# of the IUCr Commission on Journals.                                        #
#                                                                            #
# Full details of the Crystallographic Information File format               #
# are given in the paper "The Crystallographic Information File (CIF):       #
# a New Standard Archive File for Crystallography" by S. R. Hall, F. H.      #
# Allen and I. D. Brown [Acta Cryst. (1991), A47, 655-685].                  #
#                                                                            #
# The current version of the core CIF dictionary is obtainable from          #
# ftp://ftp.iucr.org/pub/cif_core.dic. The current version number is 2.4.    #
#                                                                            #
# Software is freely available for graphical display of the structure(s) in  #
# this CIF.  For information consult the CIF home page http://www.iucr.org/  #
# cif/home.html                                                              #
#                                                                            #
# This file may be used for bona fide research purposes within the           #
# scientific community so long as proper attribution is given to the journal # 
# article from which it was obtained.                                        #
#                                                                            #
##############################################################################
                                             
data_I
_audit_creation_method     SHELXL-97
_journal_date_recd_electronic     2008-03-19
_journal_date_accepted     2008-03-20
_journal_name_full     'Acta Crystallographica, Section E'
_journal_year     2008
_journal_volume     64
_journal_issue      4
_journal_page_first     o756
_journal_page_last     o756
_journal_paper_category     QO
_journal_coeditor_code     HK2435
_publ_contact_author
;
    Orhan B\"uy\"ukg\"ung\"or
    Department of Physics
    Faculty of Arts & Sciences
    Ondokuz May\?is University
    TR-55139 Kurupelit Samsun
    Turkey
;
_publ_contact_author_email     orhanb@omu.edu.tr
_publ_contact_author_fax     '++90(362) 457 6081'
_publ_contact_author_phone     '++90(362) 312 1919 ext. 5054'
_publ_section_title
;
2-(2-hydroxyethyl)phthalazin-1(2<i>H</i>)-one
;
_publ_section_title_footnote     .
loop_
    _publ_author_name
    _publ_author_address
    'B\"uy\"ukg\"ung\"or, Orhan'
;   Department of Physics,
    Faculty of Arts & Sciences,
    Ondokuz May\?is University,
    TR-55139 Kurupelit Samsun
    Turkey
;
    'Odaba\;so\<glu, Mustafa'
;
    Department of Chemistry,
    Faculty of Arts & Sciences,
    Ondokuz May\?is University,
    TR-55139 Kurupelit Samsun
    Turkey
;
_chemical_name_systematic
;
2-(2-hydroxyethyl)phthalazin-1(2<i>H</i>)-one
;
_chemical_name_common     ?
_chemical_formula_moiety     'C10 H10 N2 O2'
_chemical_formula_sum     'C10 H10 N2 O2'
_chemical_formula_weight     190.20
_chemical_melting_point     ?
_symmetry_cell_setting     orthorhombic
_symmetry_space_group_name_H-M     'P c a 21'
_symmetry_space_group_name_Hall     'P 2c -2ac '
loop_
    _symmetry_equiv_pos_as_xyz
    'x, y, z'
    '-x, -y, z+1/2'
    '-x+1/2, y, z+1/2'
    'x+1/2, -y, z'
_cell_length_a     7.3278(6)
_cell_length_b     8.1823(8)
_cell_length_c     15.4108(19)
_cell_angle_alpha     90.00
_cell_angle_beta     90.00
_cell_angle_gamma     90.00
_cell_volume     924.00(16)
_cell_formula_units_Z     4
_cell_measurement_reflns_used     4205
_cell_measurement_theta_min     2.49
_cell_measurement_theta_max     27.83
_cell_measurement_temperature     296
_exptl_crystal_description     'prism'
_exptl_crystal_colour     'colorless'
_exptl_crystal_size_max     0.760
_exptl_crystal_size_mid     0.450
_exptl_crystal_size_min     0.210
_exptl_crystal_density_diffrn     1.367
_exptl_crystal_density_meas     ?
_exptl_crystal_density_method     'not measured'
_exptl_crystal_F_000     400
_exptl_absorpt_coefficient_mu     0.098
_exptl_absorpt_correction_type     integration
_exptl_absorpt_process_details     '(X-RED32; Stoe & Cie, 2002)'
_exptl_absorpt_correction_T_min     0.9635
_exptl_absorpt_correction_T_max     0.9821
_exptl_special_details
;
;
_diffrn_ambient_temperature     296
_diffrn_radiation_type     MoK\a
_diffrn_radiation_wavelength     0.71073
_diffrn_radiation_monochromator     'plane graphite'
_diffrn_measurement_device_type     'Stoe IPDS II'
_diffrn_measurement_method     'w-scan rotation method'
_diffrn_detector_area_resol_mean     6.67
_diffrn_reflns_number     4205
_diffrn_reflns_av_R_equivalents     0.0671
_diffrn_reflns_av_sigmaI/netI     0.0330
_diffrn_reflns_theta_min     2.49
_diffrn_reflns_theta_max     25.99
_diffrn_reflns_theta_full     25.99
_diffrn_measured_fraction_theta_max     1.000
_diffrn_measured_fraction_theta_full     1.000
_diffrn_reflns_limit_h_min     -8
_diffrn_reflns_limit_h_max     8
_diffrn_reflns_limit_k_min     -10
_diffrn_reflns_limit_k_max     9
_diffrn_reflns_limit_l_min     -18
_diffrn_reflns_limit_l_max     18
_diffrn_standards_number     0
_diffrn_standards_interval_count     ?
_diffrn_standards_interval_time     ?
_diffrn_standards_decay_%     <2
_refine_special_details
;
 Refinement of F^2^ against ALL reflections.  The weighted R-factor wR and
 goodness of fit S are based on F^2^, conventional R-factors R are based
 on F, with F set to zero for negative F^2^. The threshold expression of
 F^2^ > 2sigma(F^2^) is used only for calculating R-factors(gt) etc. and is
 not relevant to the choice of reflections for refinement.  R-factors based
 on F^2^ are statistically about twice as large as those based on F, and R-
 factors based on ALL data will be even larger.
;
_reflns_number_total     944
_reflns_number_gt     720
_reflns_threshold_expression     I>2\s(I)
_refine_ls_structure_factor_coef     Fsqd
_refine_ls_matrix_type     full
_refine_ls_R_factor_all     0.1090
_refine_ls_R_factor_gt     0.0891
_refine_ls_wR_factor_gt     0.2296
_refine_ls_wR_factor_ref     0.2402
_refine_ls_goodness_of_fit_ref     1.902
_refine_ls_restrained_S_all     1.901
_refine_ls_number_reflns     944
_refine_ls_number_parameters     98
_refine_ls_number_restraints     1
_refine_ls_hydrogen_treatment     constr
_refine_ls_weighting_scheme     calc
_refine_ls_weighting_details
         'calc w=1/[\s^2^(Fo^2^)+(0.0740P)^2^+0.0928P] where P=(Fo^2^+2Fc^2^)/3'
_atom_sites_solution_hydrogens     geom
_atom_sites_solution_primary     direct
_atom_sites_solution_secondary     difmap
_refine_ls_shift/su_max     ?
_refine_ls_shift/su_max_lt     0.001
_refine_ls_shift/su_mean     <0.001
_refine_diff_density_max     0.431
_refine_diff_density_min     -0.404
_refine_ls_extinction_method     none
_refine_ls_extinction_coef     ?
loop_
    _atom_type_symbol
    _atom_type_description
    _atom_type_scat_dispersion_real
    _atom_type_scat_dispersion_imag
    _atom_type_scat_source
    'C' 'C' 0.0033 0.0000
                         'International Tables Vol C Tables 4.2.6.8 and 6.1.1.4'
    'H' 'H' 0.0000 0.0000
                         'International Tables Vol C Tables 4.2.6.8 and 6.1.1.4'
    'N' 'N' 0.0061 0.0000
                         'International Tables Vol C Tables 4.2.6.8 and 6.1.1.4'
    'O' 'O' 0.0106 0.0000
                         'International Tables Vol C Tables 4.2.6.8 and 6.1.1.4'
_computing_data_collection     'X-AREA (Stoe & Cie, 2002)'
_computing_cell_refinement     'X-AREA (Stoe & Cie, 2002)'
_computing_data_reduction     'X-RED32 (Stoe & Cie, 2002)'
_computing_structure_solution     'SHELXS97 (Sheldrick, 2008)'
_computing_structure_refinement     'SHELXL97 (Sheldrick, 2008)'
_computing_molecular_graphics     'ORTEP-3 for Windows (Farrugia, 1997)'
_computing_publication_material     'WinGX (Farrugia, 1999)'
loop_
    _atom_site_type_symbol
    _atom_site_label
    _atom_site_fract_x
    _atom_site_fract_y
    _atom_site_fract_z
    _atom_site_U_iso_or_equiv
    _atom_site_adp_type
    _atom_site_calc_flag
    _atom_site_refinement_flags
    _atom_site_occupancy
    _atom_site_disorder_assembly
    _atom_site_disorder_group
    O O1 0.5413(10) 0.4049(8) 0.4806(3) 0.095(2) Uani d . 1 . .
    O O2 0.7978(10) 0.7890(10) 0.3983(4) 0.110(2) Uani d . 1 . .
    H H2 0.8754 0.7473 0.4296 0.166 Uiso calc R 1 . .
    N N1 0.5944(8) 0.6385(7) 0.5551(4) 0.0586(15) Uani d . 1 . .
    C C1 0.5917(10) 0.4717(9) 0.5492(4) 0.0575(17) Uani d . 1 . .
    C C2 0.6416(14) 0.3841(8) 0.6254(6) 0.0726(10) Uani d . 1 . .
    C C3 0.6338(13) 0.2106(9) 0.6331(6) 0.0726(10) Uani d . 1 . .
    H H3 0.5912 0.1491 0.5866 0.087 Uiso calc R 1 . .
    C C4 0.6862(12) 0.1342(10) 0.7055(5) 0.0726(10) Uani d . 1 . .
    H H4 0.6827 0.0206 0.7075 0.087 Uiso calc R 1 . .
    C C5 0.7455(13) 0.2200(9) 0.7774(6) 0.0726(10) Uani d . 1 . .
    H H5 0.7816 0.1640 0.8270 0.087 Uiso calc R 1 . .
    C C6 0.7513(13) 0.3874(9) 0.7757(6) 0.0726(10) Uani d . 1 . .
    H H6 0.7907 0.4455 0.8240 0.087 Uiso calc R 1 . .
    C C7 0.6975(14) 0.4696(9) 0.7008(5) 0.0726(10) Uani d . 1 . .
    C C8 0.6945(12) 0.6446(8) 0.6931(5) 0.0624(19) Uani d . 1 . .
    H H8 0.7327 0.7041 0.7412 0.075 Uiso calc R 1 . .
    N N2 0.6454(10) 0.7246(6) 0.6280(4) 0.0609(15) Uani d . 1 . .
    C C9 0.5268(12) 0.7439(14) 0.4850(6) 0.090(3) Uani d . 1 . .
    H H9A 0.4774 0.6753 0.4393 0.108 Uiso calc R 1 . .
    H H9B 0.4277 0.8103 0.5073 0.108 Uiso calc R 1 . .
    C C10 0.6667(14) 0.8531(12) 0.4469(6) 0.092(3) Uani d . 1 . .
    H H10A 0.6036 0.9340 0.4120 0.110 Uiso calc R 1 . .
    H H10B 0.7248 0.9112 0.4943 0.110 Uiso calc R 1 . .
loop_
    _atom_site_aniso_label
    _atom_site_aniso_U_11
    _atom_site_aniso_U_22
    _atom_site_aniso_U_33
    _atom_site_aniso_U_12
    _atom_site_aniso_U_13
    _atom_site_aniso_U_23
    O1 0.106(5) 0.124(5) 0.056(3) -0.042(4) 0.003(3) -0.022(3)
    O2 0.098(5) 0.156(6) 0.077(4) 0.036(5) 0.017(4) 0.032(4)
    N1 0.048(3) 0.066(4) 0.061(3) -0.004(3) 0.003(3) 0.002(3)
    C1 0.050(4) 0.073(4) 0.050(3) -0.017(4) 0.016(3) -0.002(4)
    C2 0.079(2) 0.0575(16) 0.081(2) 0.0007(18) 0.0200(16) 0.0076(17)
    C3 0.079(2) 0.0575(16) 0.081(2) 0.0007(18) 0.0200(16) 0.0076(17)
    C4 0.079(2) 0.0575(16) 0.081(2) 0.0007(18) 0.0200(16) 0.0076(17)
    C5 0.079(2) 0.0575(16) 0.081(2) 0.0007(18) 0.0200(16) 0.0076(17)
    C6 0.079(2) 0.0575(16) 0.081(2) 0.0007(18) 0.0200(16) 0.0076(17)
    C7 0.079(2) 0.0575(16) 0.081(2) 0.0007(18) 0.0200(16) 0.0076(17)
    C8 0.085(5) 0.051(4) 0.052(4) -0.008(4) 0.003(3) -0.004(3)
    N2 0.073(4) 0.048(3) 0.062(3) -0.002(3) 0.006(3) 0.011(3)
    C9 0.063(5) 0.124(7) 0.082(6) 0.013(5) -0.007(5) 0.040(6)
    C10 0.107(8) 0.084(5) 0.084(5) 0.039(6) 0.027(5) 0.032(5)
_geom_special_details
;
All e.s.d.'s (except the e.s.d. in the dihedral angle between two l.s.
planes)
are estimated using the full covariance matrix. The cell e.s.d.'s are taken
into account individually in the estimation of e.s.d.'s in distances, angles
and torsion angles; correlations between e.s.d.'s in cell parameters are
only
used when they are defined by crystal symmetry. An approximate (isotropic)
treatment of cell e.s.d.'s is used for estimating e.s.d.'s involving l.s.
planes.
;
loop_
    _geom_bond_atom_site_label_1
    _geom_bond_atom_site_label_2
    _geom_bond_site_symmetry_2
    _geom_bond_distance
    _geom_bond_publ_flag
    O2 H2 . 0.8200 ?
    C1 O1 . 1.246(9) ?
    C1 N1 . 1.368(9) ?
    C1 C2 . 1.423(11) ?
    C2 C7 . 1.417(12) ?
    C2 C3 . 1.426(10) ?
    C3 C4 . 1.335(11) ?
    C3 H3 . 0.9300 ?
    C4 C5 . 1.382(13) ?
    C4 H4 . 0.9300 ?
    C5 C6 . 1.371(11) ?
    C5 H5 . 0.9300 ?
    C6 C7 . 1.392(12) ?
    C6 H6 . 0.9300 ?
    C7 C8 . 1.436(10) ?
    C8 N2 . 1.251(9) ?
    C8 H8 . 0.9300 ?
    N2 N1 . 1.377(9) ?
    C9 C10 . 1.481(14) ?
    C9 N1 . 1.469(10) ?
    C9 H9A . 0.9700 ?
    C9 H9B . 0.9700 ?
    C10 O2 . 1.327(10) ?
    C10 H10A . 0.9700 ?
    C10 H10B . 0.9700 ?
loop_
    _geom_angle_atom_site_label_1
    _geom_angle_atom_site_label_2
    _geom_angle_atom_site_label_3
    _geom_angle_site_symmetry_1
    _geom_angle_site_symmetry_3
    _geom_angle
    _geom_angle_publ_flag
    C10 O2 H2 . . 109.5 ?
    C1 N1 N2 . . 124.7(6) ?
    C1 N1 C9 . . 122.1(7) ?
    N2 N1 C9 . . 113.0(7) ?
    O1 C1 N1 . . 119.9(7) ?
    O1 C1 C2 . . 123.7(7) ?
    N1 C1 C2 . . 116.4(7) ?
    C7 C2 C3 . . 115.8(8) ?
    C7 C2 C1 . . 120.1(6) ?
    C3 C2 C1 . . 124.0(9) ?
    C4 C3 C2 . . 121.6(9) ?
    C4 C3 H3 . . 119.2 ?
    C2 C3 H3 . . 119.2 ?
    C5 C4 C3 . . 121.5(8) ?
    C5 C4 H4 . . 119.2 ?
    C3 C4 H4 . . 119.2 ?
    C6 C5 C4 . . 120.1(8) ?
    C6 C5 H5 . . 119.9 ?
    C4 C5 H5 . . 119.9 ?
    C5 C6 C7 . . 119.3(8) ?
    C5 C6 H6 . . 120.3 ?
    C7 C6 H6 . . 120.3 ?
    C6 C7 C2 . . 121.5(7) ?
    C6 C7 C8 . . 123.7(8) ?
    C2 C7 C8 . . 114.8(7) ?
    N2 C8 C7 . . 126.4(7) ?
    N2 C8 H8 . . 116.8 ?
    C7 C8 H8 . . 116.8 ?
    C8 N2 N1 . . 117.6(5) ?
    C10 C9 N1 . . 114.3(7) ?
    C10 C9 H9A . . 108.7 ?
    N1 C9 H9A . . 108.7 ?
    C10 C9 H9B . . 108.7 ?
    N1 C9 H9B . . 108.7 ?
    H9A C9 H9B . . 107.6 ?
    O2 C10 C9 . . 119.1(9) ?
    O2 C10 H10A . . 107.5 ?
    C9 C10 H10A . . 107.5 ?
    O2 C10 H10B . . 107.5 ?
    C9 C10 H10B . . 107.5 ?
    H10A C10 H10B . . 107.0 ?
loop_
    _geom_torsion_atom_site_label_1
    _geom_torsion_atom_site_label_2
    _geom_torsion_atom_site_label_3
    _geom_torsion_atom_site_label_4
    _geom_torsion_site_symmetry_1
    _geom_torsion_site_symmetry_2
    _geom_torsion_site_symmetry_3
    _geom_torsion_site_symmetry_4
    _geom_torsion
    _geom_torsion_publ_flag
    C8 N2 N1 C1 . . . . 0.7(11) ?
    C8 N2 N1 C9 . . . . 175.8(7) ?
    O1 C1 N1 N2 . . . . 179.2(6) ?
    C2 C1 N1 N2 . . . . 1.6(10) ?
    O1 C1 N1 C9 . . . . 4.6(10) ?
    C2 C1 N1 C9 . . . . -173.0(7) ?
    O1 C1 C2 C7 . . . . 180.0(8) ?
    N1 C1 C2 C7 . . . . -2.5(12) ?
    O1 C1 C2 C3 . . . . -2.2(13) ?
    N1 C1 C2 C3 . . . . 175.3(8) ?
    C7 C2 C3 C4 . . . . -3.7(13) ?
    C1 C2 C3 C4 . . . . 178.4(8) ?
    C2 C3 C4 C5 . . . . 1.9(14) ?
    C3 C4 C5 C6 . . . . 0.1(14) ?
    C4 C5 C6 C7 . . . . -0.2(14) ?
    C5 C6 C7 C2 . . . . -1.8(15) ?
    C5 C6 C7 C8 . . . . 178.5(8) ?
    C3 C2 C7 C6 . . . . 3.6(14) ?
    C1 C2 C7 C6 . . . . -178.5(8) ?
    C3 C2 C7 C8 . . . . -176.7(8) ?
    C1 C2 C7 C8 . . . . 1.3(13) ?
    C6 C7 C8 N2 . . . . -179.1(9) ?
    C2 C7 C8 N2 . . . . 1.2(13) ?
    C7 C8 N2 N1 . . . . -2.2(13) ?
    C10 C9 N1 C1 . . . . -118.4(9) ?
    C10 C9 N1 N2 . . . . 66.5(11) ?
    N1 C9 C10 O2 . . . . 70.9(12) ?
loop_
    _geom_hbond_atom_site_label_D
    _geom_hbond_atom_site_label_H
    _geom_hbond_atom_site_label_A
    _geom_hbond_site_symmetry_A
    _geom_hbond_distance_DH
    _geom_hbond_distance_HA
    _geom_hbond_distance_DA
    _geom_hbond_angle_DHA
    O2 H2 O1 4_565 0.82 1.91 2.704(9) 162.7
    C4 H4 N2 1_545 0.93 2.73 3.570(10) 151.0
    C8 H8 O2 3_655 0.93 2.53 3.376(11) 151.7
