# Supplementary material for: 2-(2-Hydroxy­ethyl)phthalazin-1(2H)-one
Source: Acta Crystallogr Sect E Struct Rep Online. 2008 Mar 29;64(Pt 4):o756. doi: 10.1107/S1600536808007691 (PMC2960892; doi:10.1107/S1600536808007691)
Supplement: Supplementary file 2 [file e-64-0o756-Isup2.hkl]

#
# h,k,l, Fc-squared, Fo-squared, sigma(Fo-squared) and status flag
#
data_I
_shelx_title ' TEST STRUCTURE D:\DATA\ORHANM73_DENE\ORHANM73'
_shelx_refln_list_code          4
_shelx_F_calc_maximum      120.54
_exptl_crystal_F_000       400.00
_reflns_d_resolution_high  0.8108
 
loop_
 _symmetry_equiv_pos_as_xyz
 'x, y, z'
 '-x, -y, z+1/2'
 '-x+1/2, y, z+1/2'
 'x+1/2, -y, z'
 
_cell_length_a     7.3278
_cell_length_b     8.1823
_cell_length_c    15.4108
_cell_angle_alpha  90.000
_cell_angle_beta   90.000
_cell_angle_gamma  90.000
 
_shelx_F_squared_multiplier     1.000
 
loop_
 _refln_index_h
 _refln_index_k
 _refln_index_l
 _refln_F_squared_calc
 _refln_F_squared_meas
 _refln_F_squared_sigma
 _refln_observed_status
   2   0   0     3398.13     2867.14     24.47 o
   4   0   0       23.78       45.09      2.75 o
   6   0   0        0.26        6.79      4.17 o
   8   0   0        0.20        1.33      5.71 o
   0   1   0     6266.48     5988.01     13.77 o
   1   1   0       23.25       30.43      2.58 o
   2   1   0      177.23      186.31      3.72 o
   3   1   0       80.23       63.21      2.19 o
   4   1   0        0.22        0.39      2.10 o
   5   1   0       31.87       22.50      2.16 o
   6   1   0       46.25       32.78      3.66 o
   7   1   0       14.49       19.55      3.77 o
   8   1   0        0.25        3.60      4.28 o
   0   2   0     3385.59     3259.99      7.42 o
   1   2   0       43.06       54.77      2.22 o
   2   2   0      314.78      316.02      2.63 o
   3   2   0        9.09        7.88      2.00 o
   4   2   0        0.56        5.59      1.91 o
   5   2   0       12.17        4.69      2.22 o
   6   2   0       15.14       15.56      2.84 o
   7   2   0        1.83        4.59      3.32 o
   8   2   0        5.76        5.77      4.01 o
   0   3   0      280.64      297.78      2.89 o
   1   3   0      992.64     1006.83      7.21 o
   2   3   0      233.68      219.88      2.25 o
   3   3   0       17.31       13.61      1.66 o
   4   3   0        2.40        3.86      1.95 o
   5   3   0        1.93        0.73      1.96 o
   6   3   0        6.69       10.01      2.82 o
   7   3   0       12.14        9.76      2.92 o
   8   3   0        2.26        3.79      3.66 o
   0   4   0      178.70      207.96      2.42 o
   1   4   0      987.10     1000.66      5.87 o
   2   4   0       19.11       26.50      1.60 o
   3   4   0       17.02       27.27      1.61 o
   4   4   0        9.91       12.45      1.81 o
   5   4   0        1.75        4.59      2.77 o
   6   4   0        0.05        3.42      3.28 o
   7   4   0        3.82        2.31      3.01 o
   8   4   0        1.34        3.59      3.26 o
   0   5   0      341.03      308.00      3.43 o
   1   5   0       63.48       60.58      1.58 o
   2   5   0       21.41       15.39      1.54 o
   3   5   0        2.66        2.93      1.73 o
   4   5   0        5.01        2.27      2.29 o
   5   5   0        0.00       -4.55      2.82 o
   6   5   0        6.91        3.39      2.92 o
   7   5   0        4.22        3.67      3.64 o
   0   6   0        0.87        5.10      2.67 o
   1   6   0       13.31        4.46      1.75 o
   2   6   0        3.47       10.27      2.09 o
   3   6   0        2.14        1.87      2.11 o
   4   6   0       19.05       12.74      2.21 o
   5   6   0        1.17        7.81      2.23 o
   6   6   0        0.06       -0.14      3.06 o
   7   6   0        0.34        1.39      3.32 o
   0   7   0       46.24       37.90      2.41 o
   1   7   0        0.82        2.74      1.96 o
   2   7   0        8.33        6.55      1.77 o
   3   7   0        5.33        2.60      1.88 o
   4   7   0        0.13        1.53      2.32 o
   5   7   0        0.10        2.14      2.48 o
   6   7   0       19.51        9.05      3.26 o
   0   8   0      102.37       97.47      3.09 o
   1   8   0       12.01        8.75      2.06 o
   2   8   0       13.46       11.27      2.08 o
   3   8   0        1.08        1.86      1.98 o
   4   8   0        0.00       -1.23      2.44 o
   5   8   0        4.30        4.91      2.66 o
   0   9   0        3.29       -0.95      3.03 o
   1   9   0        0.05       -1.14      1.90 o
   2   9   0        0.41        2.54      3.51 o
   3   9   0        0.98       -1.18      2.72 o
   4   9   0        2.11        4.35      2.53 o
   0  10   0        0.69        1.56      3.28 o
   1  10   0        1.74        1.81      2.35 o
   2   0   1    14528.84    12254.21    153.64 o
   4   0   1      842.14      968.81      6.08 o
   6   0   1        8.60       14.38      2.85 o
   8   0   1        1.48        5.16      3.99 o
   1   1   1      203.88      196.51      2.37 o
   2   1   1     1491.12     1529.87     12.16 o
   3   1   1       67.30       62.96      1.61 o
   4   1   1      155.56      144.85      1.86 o
   5   1   1       10.53       14.89      1.67 o
   6   1   1        0.26        4.57      1.79 o
   7   1   1        4.65        7.67      2.72 o
   8   1   1        7.62        7.33      2.95 o
   1   2   1      306.78      312.32      2.94 o
   2   2   1      252.90      238.06      1.99 o
   3   2   1      183.93      176.23      1.83 o
   4   2   1       24.44       19.05      1.54 o
   5   2   1       12.28       10.49      1.78 o
   6   2   1       14.74       16.60      1.81 o
   7   2   1        3.89        8.67      2.52 o
   8   2   1       13.29       14.03      2.57 o
   1   3   1      708.66      783.55      4.02 o
   2   3   1       25.79       28.16      1.31 o
   3   3   1      305.88      317.29      2.82 o
   4   3   1        8.49       13.07      1.47 o
   5   3   1       10.64       10.62      1.69 o
   6   3   1        6.21       12.29      1.73 o
   7   3   1        7.08        8.47      2.43 o
   8   3   1        0.49        2.05      2.38 o
   1   4   1      639.49      693.29      2.05 o
   2   4   1      104.09       88.58      1.61 o
   3   4   1      180.05      183.32      1.51 o
   4   4   1        5.74        5.98      1.34 o
   5   4   1        0.49        3.36      1.61 o
   6   4   1        1.21        0.98      1.65 o
   7   4   1        0.42        1.01      2.13 o
   8   4   1        1.53       -1.44      2.48 o
   1   5   1       35.69       37.66      1.34 o
   2   5   1        5.70       11.27      1.26 o
   3   5   1       13.88       14.96      1.34 o
   4   5   1       19.10       14.06      1.31 o
   5   5   1        4.98        4.74      1.52 o
   6   5   1        5.05       10.71      2.10 o
   7   5   1        8.13       11.01      2.25 o
   1   6   1        2.12        4.03      1.53 o
   2   6   1        2.68        3.69      1.20 o
   3   6   1       20.03       21.89      1.33 o
   4   6   1        1.09        5.92      1.40 o
   5   6   1       25.27       20.82      1.59 o
   6   6   1        5.24       14.26      2.20 o
   7   6   1       15.00       23.27      2.38 o
   1   7   1        3.03        4.59      1.31 o
   2   7   1        9.83       13.12      1.37 o
   3   7   1        0.81       -0.18      1.31 o
   4   7   1       12.44       10.62      1.51 o
   5   7   1        0.18        4.12      1.65 o
   6   7   1        0.92        1.29      2.30 o
   1   8   1        4.20        2.61      1.50 o
   2   8   1       28.92       34.94      1.42 o
   3   8   1        9.73       13.09      1.60 o
   4   8   1        2.83        2.48      1.60 o
   5   8   1        0.74        2.00      1.74 o
   1   9   1        1.73        2.40      1.52 o
   2   9   1        3.28        3.09      1.65 o
   3   9   1        0.56        1.43      1.56 o
   4   9   1        0.09        0.13      1.83 o
   1  10   1        0.79        0.99      1.56 o
   0   0   2     3785.93     4119.53     10.43 o
   2   0   2     8644.76     8052.96     41.59 o
   4   0   2     1397.54     1305.33      4.16 o
   6   0   2        8.53        7.67      2.26 o
   8   0   2        0.69        0.40      4.61 o
   0   1   2     2249.75     2222.80      7.15 o
   1   1   2     2957.83     2888.86     10.05 o
   2   1   2     2026.12     3335.50   1543.10 o
   3   1   2      170.87      142.71      1.58 o
   4   1   2      192.31      183.83      1.78 o
   5   1   2       39.21       42.46      1.62 o
   6   1   2       15.59       21.48      1.67 o
   7   1   2        5.67        4.90      2.08 o
   8   1   2        0.24        2.11      2.92 o
   0   2   2       42.66       40.40      2.54 o
   1   2   2     1931.81     1815.97     10.56 o
   2   2   2      144.44      138.11      1.72 o
   3   2   2        6.42        3.47      1.47 o
   4   2   2      149.05      142.58      1.71 o
   5   2   2        5.62        9.74      1.67 o
   6   2   2       34.74       27.67      1.83 o
   7   2   2       28.71       23.35      1.91 o
   8   2   2        2.77        5.74      2.54 o
   0   3   2      371.30      364.86      4.80 o
   1   3   2       67.96      111.06      1.51 o
   2   3   2      118.10      104.52      1.49 o
   3   3   2      124.66      125.27      1.49 o
   4   3   2       10.56       19.12      1.51 o
   5   3   2       84.65       91.12      1.75 o
   6   3   2        4.68        9.69      1.72 o
   7   3   2        1.95        5.38      1.80 o
   8   3   2        0.00       -0.51      2.40 o
   0   4   2       17.08       18.88      1.52 o
   1   4   2      805.18      835.94      4.21 o
   2   4   2       19.45       21.51      1.21 o
   3   4   2      253.56      242.33      1.58 o
   4   4   2       34.54       26.61      1.34 o
   5   4   2       59.25       50.74      1.55 o
   6   4   2        3.11        2.62      1.98 o
   7   4   2        1.01        2.46      1.75 o
   8   4   2        0.10        1.93      2.71 o
   0   5   2       39.37       29.64      1.61 o
   1   5   2        2.93        5.67      1.09 o
   2   5   2      103.31       88.15      1.24 o
   3   5   2       40.48       40.08      1.25 o
   4   5   2       34.92       34.29      1.43 o
   5   5   2       23.11       26.07      1.32 o
   6   5   2        8.43        8.58      1.74 o
   7   5   2        6.58        9.99      2.26 o
   0   6   2        8.02       20.68      1.67 o
   1   6   2        0.74        2.91      1.13 o
   2   6   2        4.71        4.45      1.30 o
   3   6   2       14.47       16.73      1.27 o
   4   6   2       23.31       27.07      1.41 o
   5   6   2       36.50       36.59      1.41 o
   6   6   2       14.25       13.75      1.67 o
   7   6   2       18.88       11.76      3.18 o
   0   7   2       21.79       14.15      1.62 o
   1   7   2       16.48        8.32      1.23 o
   2   7   2       21.09       13.57      1.23 o
   3   7   2        1.16        0.42      1.25 o
   4   7   2       16.40       11.30      1.36 o
   5   7   2        2.41        3.26      1.31 o
   6   7   2        2.23        0.99      2.10 o
   0   8   2       24.17       23.26      2.05 o
   1   8   2        3.95        7.37      1.44 o
   2   8   2       15.69       12.25      1.40 o
   3   8   2        2.27        3.64      1.49 o
   4   8   2        6.02        7.94      1.49 o
   5   8   2        3.37        3.25      1.62 o
   0   9   2        3.69        2.66      5.71 o
   1   9   2        2.37        4.02      1.45 o
   2   9   2        0.09        2.72      1.61 o
   3   9   2        0.50       -1.36      1.60 o
   0  10   2        0.30        1.03      2.36 o
   2   0   3     1536.49     1599.09      5.91 o
   4   0   3     1207.06     1242.29      8.42 o
   6   0   3      124.35      120.03      2.39 o
   8   0   3        9.53        8.93      4.32 o
   1   1   3      469.78      401.24      2.42 o
   2   1   3      517.93      482.79      2.22 o
   3   1   3      113.93       98.20      1.49 o
   4   1   3      394.57      477.42      5.78 o
   5   1   3       13.07       10.36      1.51 o
   6   1   3       29.49       42.34      1.65 o
   7   1   3       11.13       15.76      1.75 o
   8   1   3        4.45        1.78      2.38 o
   1   2   3      560.14      484.13      2.25 o
   2   2   3      389.92      399.60      2.37 o
   3   2   3       88.59       71.23      1.48 o
   4   2   3      107.55      119.10      1.81 o
   5   2   3      111.48      101.81      1.70 o
   6   2   3       33.58       41.51      1.75 o
   7   2   3        0.59        1.24      2.01 o
   8   2   3        0.64        0.84      2.17 o
   1   3   3      140.78      150.44      1.56 o
   2   3   3       54.77       63.59      1.41 o
   3   3   3      537.62      527.80      3.36 o
   4   3   3       19.32       21.54      1.49 o
   5   3   3        1.75        6.41      1.52 o
   6   3   3        1.72        7.72      1.75 o
   7   3   3        0.84        3.94      1.80 o
   8   3   3        0.25        1.46      2.16 o
   1   4   3       22.57       23.28      1.28 o
   2   4   3       53.60       49.94      1.28 o
   3   4   3      290.04      290.55      2.03 o
   4   4   3       44.67       32.13      1.43 o
   5   4   3       84.78       93.49      1.55 o
   6   4   3       11.13        7.18      1.66 o
   7   4   3        4.52        5.18      1.85 o
   8   4   3        0.18        3.97      2.35 o
   1   5   3       19.12       19.36      1.04 o
   2   5   3       19.04       26.18      1.14 o
   3   5   3       27.92       25.04      1.26 o
   4   5   3       22.13       20.46      1.19 o
   5   5   3       51.59       58.11      1.82 o
   6   5   3        3.43        8.37      1.73 o
   7   5   3        3.11        8.26      1.85 o
   1   6   3       15.79       18.44      1.14 o
   2   6   3        6.67       11.04      1.19 o
   3   6   3       24.76       32.34      1.37 o
   4   6   3       32.34       35.13      1.37 o
   5   6   3       41.11       37.67      1.47 o
   6   6   3       10.19       11.05      1.68 o
   7   6   3        7.25       12.11      1.96 o
   1   7   3        4.14        4.43      1.09 o
   2   7   3       16.77       20.66      1.36 o
   3   7   3        0.02        3.20      1.23 o
   4   7   3        5.26        7.48      1.36 o
   5   7   3        5.67        6.75      1.37 o
   6   7   3        0.12        2.09      1.72 o
   1   8   3        3.44        4.51      1.23 o
   2   8   3        1.87        4.42      1.33 o
   3   8   3        0.98        3.96      1.50 o
   4   8   3       12.67       11.26      1.48 o
   5   8   3        0.95        2.85      1.72 o
   1   9   3        0.46        3.69      1.58 o
   2   9   3        1.64        4.38      1.48 o
   3   9   3        0.18        1.67      1.57 o
   0   0   4     2335.54     2280.40     23.60 o
   2   0   4      702.00      824.60      3.07 o
   4   0   4      977.30     1040.79      6.03 o
   6   0   4      353.85      340.94      2.80 o
   8   0   4       18.47       15.71      3.03 o
   0   1   4      990.99      915.34      6.47 o
   1   1   4     1730.53     1649.10      4.18 o
   2   1   4       99.95      103.29      1.37 o
   3   1   4      625.39      594.98      2.25 o
   4   1   4      194.34      221.67      1.62 o
   5   1   4       24.45       28.37      1.37 o
   6   1   4       44.50       49.25      1.66 o
   7   1   4        1.80        4.03      1.67 o
   8   1   4        0.64        2.02      2.09 o
   0   2   4     1017.28     1004.38      3.89 o
   1   2   4        3.07        4.11      1.33 o
   2   2   4      147.14      176.28      1.50 o
   3   2   4      264.20      259.22      1.99 o
   4   2   4      161.21      141.04      1.60 o
   5   2   4       31.66       36.46      1.61 o
   6   2   4        3.28        4.46      1.64 o
   7   2   4        1.52       -1.14      1.84 o
   8   2   4        0.08        2.33      2.18 o
   0   3   4      213.71      239.87      2.28 o
   1   3   4      209.23      234.98      1.79 o
   2   3   4       71.35       90.68      1.59 o
   3   3   4       51.08       43.51      1.25 o
   4   3   4       19.76       20.76      1.42 o
   5   3   4       63.09       81.24      1.60 o
   6   3   4        7.73        7.77      1.61 o
   7   3   4        4.51        3.81      1.80 o
   8   3   4        0.26        1.60      2.05 o
   0   4   4      225.04      248.67      2.34 o
   1   4   4       44.68       33.59      1.38 o
   2   4   4       80.29      101.26      1.33 o
   3   4   4       71.21       83.01      1.27 o
   4   4   4        2.80        1.23      1.37 o
   5   4   4       52.67       42.78      1.47 o
   6   4   4        6.09        6.32      1.59 o
   7   4   4       12.81       12.76      1.89 o
   8   4   4        2.51        3.13      2.13 o
   0   5   4       24.65       24.81      1.40 o
   1   5   4       59.53       56.89      1.23 o
   2   5   4       51.47       46.42      1.20 o
   3   5   4       63.32       73.33      1.35 o
   4   5   4       42.21       36.04      1.24 o
   5   5   4       11.53       16.35      1.44 o
   6   5   4        5.53        6.43      1.58 o
   7   5   4       11.99       11.42      1.87 o
   0   6   4       11.13       15.84      1.62 o
   1   6   4       56.05       52.07      1.20 o
   2   6   4       83.09       94.41      1.21 o
   3   6   4      174.92      149.89      1.78 o
   4   6   4       25.06       21.88      1.27 o
   5   6   4       43.67       39.66      1.39 o
   6   6   4        5.58        6.00      1.67 o
   7   6   4        3.02        2.63      1.95 o
   0   7   4       33.62       36.71      1.67 o
   1   7   4        2.71        3.99      1.16 o
   2   7   4        6.10        4.72      1.14 o
   3   7   4       29.55       28.44      1.59 o
   4   7   4        1.05        1.02      1.39 o
   5   7   4        4.30        6.95      1.45 o
   6   7   4        4.31        5.18      1.70 o
   0   8   4        5.58        5.68      1.67 o
   1   8   4        2.68        2.52      1.19 o
   2   8   4        7.04        7.25      1.33 o
   3   8   4        4.36        3.48      1.37 o
   4   8   4        2.86        4.75      1.34 o
   5   8   4        3.08        2.64      1.47 o
   0   9   4        4.00        5.82      1.96 o
   1   9   4        0.96        0.07      1.48 o
   2   9   4        1.12        0.42      1.42 o
   3   9   4        0.04        2.71      1.51 o
   2   0   5      396.91      287.00      2.64 o
   4   0   5      337.52      341.03      4.00 o
   6   0   5      292.11      304.10      3.03 o
   8   0   5       51.72       44.29      2.62 o
   1   1   5       52.34       55.93      1.21 o
   2   1   5      158.24      139.50      1.33 o
   3   1   5       25.69       26.26      1.32 o
   4   1   5       36.07       39.89      1.45 o
   5   1   5       85.81       80.67      1.36 o
   6   1   5       27.03       40.13      1.44 o
   7   1   5        0.07        1.11      1.63 o
   8   1   5       12.52       10.57      2.07 o
   1   2   5      397.31      390.84      1.73 o
   2   2   5      454.50      440.74      1.79 o
   3   2   5      118.86      141.58      1.51 o
   4   2   5        0.62        7.92      1.36 o
   5   2   5        8.66        5.03      1.51 o
   6   2   5       19.86       14.35      1.70 o
   7   2   5        2.83        2.73      1.82 o
   8   2   5        0.07        0.81      1.97 o
   1   3   5      401.78      478.23      2.86 o
   2   3   5       54.52       56.67      1.34 o
   3   3   5       32.47       39.20      1.41 o
   4   3   5       53.11       58.13      1.43 o
   5   3   5       38.11       37.53      1.51 o
   6   3   5        5.44        5.79      1.51 o
   7   3   5        5.58        7.33      1.73 o
   8   3   5        0.05        1.84      2.09 o
   1   4   5       16.72       11.78      1.58 o
   2   4   5       23.48       18.15      1.24 o
   3   4   5       15.41       17.66      1.25 o
   4   4   5        9.34        2.90      1.19 o
   5   4   5       26.89       26.87      1.55 o
   6   4   5        3.51        1.02      1.54 o
   7   4   5        7.55        9.38      1.74 o
   1   5   5       43.03       50.80      1.32 o
   2   5   5       16.15       23.31      1.31 o
   3   5   5       26.28       38.37      1.40 o
   4   5   5        8.07        7.85      1.32 o
   5   5   5       33.51       37.06      1.90 o
   6   5   5        3.45        3.48      1.54 o
   7   5   5        1.12        0.85      2.81 o
   1   6   5      154.89      150.45      1.50 o
   2   6   5       34.90       44.44      1.25 o
   3   6   5      149.23      175.29      1.44 o
   4   6   5       27.17       26.92      1.33 o
   5   6   5       24.23       27.59      1.31 o
   6   6   5        0.26        2.64      1.60 o
   1   7   5        7.04        9.95      1.19 o
   2   7   5       11.74       10.38      1.21 o
   3   7   5        0.99        3.87      1.24 o
   4   7   5        4.76        4.90      1.35 o
   5   7   5        5.47        3.07      1.30 o
   6   7   5        1.11        3.25      1.67 o
   1   8   5        7.37        7.49      1.20 o
   2   8   5        1.78        1.73      1.23 o
   3   8   5        8.82        8.62      1.38 o
   4   8   5        4.09        4.21      1.41 o
   1   9   5        1.20        2.46      1.23 o
   2   9   5        6.72        9.07      1.63 o
   3   9   5        2.80        4.63      1.40 o
   0   0   6      256.72      304.80      3.45 o
   2   0   6      489.23      472.12      2.50 o
   4   0   6       17.15       29.06      1.72 o
   6   0   6       75.93       88.01      1.92 o
   8   0   6       28.57       27.10      2.43 o
   0   1   6      150.62      184.42      1.92 o
   1   1   6      530.53      563.96      3.11 o
   2   1   6       14.52       20.76      1.07 o
   3   1   6       67.93       61.43      1.29 o
   4   1   6       52.75       42.65      1.38 o
   5   1   6       64.90       53.14      1.41 o
   6   1   6       34.60       28.93      1.38 o
   7   1   6       20.91       13.33      1.64 o
   8   1   6        4.15        9.23      1.89 o
   0   2   6     1025.90     1141.47      3.64 o
   1   2   6      806.58      906.97      2.14 o
   2   2   6      152.02      182.50      1.46 o
   3   2   6       99.48       90.68      1.34 o
   4   2   6       78.84       70.48      1.57 o
   5   2   6       19.32       15.14      1.42 o
   6   2   6        1.32       -0.56      1.62 o
   7   2   6        0.98        0.69      1.73 o
   8   2   6        1.42        1.48      1.98 o
   0   3   6       94.48      115.27      3.13 o
   1   3   6        7.20        9.93      1.30 o
   2   3   6       18.77       17.84      1.27 o
   3   3   6      183.27      187.76      1.59 o
   4   3   6        1.03        2.10      1.31 o
   5   3   6        4.55        4.11      1.35 o
   6   3   6        1.87        2.78      1.56 o
   7   3   6        4.85        4.26      1.65 o
   8   3   6        1.04        2.39      2.02 o
   0   4   6        6.06        3.47      2.51 o
   1   4   6       51.91       36.27      1.81 o
   2   4   6        8.94       15.13      1.35 o
   3   4   6        2.96        4.88      1.12 o
   4   4   6       11.16        3.91      1.26 o
   5   4   6        6.10        5.72      1.45 o
   6   4   6        2.14        0.25      1.58 o
   7   4   6        6.36        7.03      1.74 o
   0   5   6      160.01      137.64      2.33 o
   1   5   6       41.43       40.71      1.44 o
   2   5   6       63.27       52.49      1.49 o
   3   5   6       78.68       78.34      1.56 o
   4   5   6        2.24        0.93      1.28 o
   5   5   6        0.19        1.44      1.56 o
   6   5   6        5.72        3.41      1.60 o
   7   5   6        2.50       -0.52      1.73 o
   0   6   6      219.13      218.62      3.52 o
   1   6   6      587.14      614.63      3.50 o
   2   6   6       18.31       16.25      1.31 o
   3   6   6       26.28       20.60      1.33 o
   4   6   6        0.78       -0.05      1.31 o
   5   6   6        4.27        8.58      1.33 o
   6   6   6        1.23        1.88      1.58 o
   0   7   6       23.89       31.97      2.04 o
   1   7   6       32.44       32.98      1.20 o
   2   7   6        4.96        2.21      1.21 o
   3   7   6        2.63        0.00      1.22 o
   4   7   6        2.56        1.84      1.22 o
   5   7   6        1.83        1.07      1.46 o
   0   8   6        0.83        0.46      2.66 o
   1   8   6       15.12       13.64      1.23 o
   2   8   6        0.74        2.87      1.39 o
   3   8   6        0.09        2.09      1.39 o
   4   8   6        0.17        2.02      1.43 o
   0   9   6       11.66       13.39      1.87 o
   1   9   6        4.54        8.85      1.26 o
   2   9   6        1.15        2.19      1.57 o
   2   0   7      107.12       85.13      1.66 o
   4   0   7       44.44       29.22      1.66 o
   6   0   7        7.53        6.88      1.75 o
   8   0   7       35.44       40.94      2.50 o
   1   1   7       23.54       31.05      0.97 o
   2   1   7       84.64       88.41      1.12 o
   3   1   7       27.13       29.68      1.24 o
   4   1   7        5.13       12.20      1.29 o
   5   1   7       60.67       49.90      1.34 o
   6   1   7        0.41        7.14      1.32 o
   7   1   7        1.87        1.27      1.37 o
   8   1   7       15.90       18.14      1.90 o
   1   2   7      481.22      510.72      1.74 o
   2   2   7      543.09      580.41      3.25 o
   3   2   7       75.51       71.06      1.34 o
   4   2   7       18.03       29.51      1.40 o
   5   2   7        8.87        2.98      1.36 o
   6   2   7        1.03        5.43      1.48 o
   7   2   7        5.18        1.88      1.73 o
   8   2   7        0.76        0.97      1.98 o
   1   3   7      329.87      375.16      2.11 o
   2   3   7       27.93       33.00      1.22 o
   3   3   7       12.42        8.13      1.21 o
   4   3   7       26.74       20.57      1.40 o
   5   3   7        2.43        4.62      1.37 o
   6   3   7        1.76        0.71      1.67 o
   7   3   7        2.31        6.86      1.73 o
   1   4   7        7.75        9.02      1.34 o
   2   4   7       66.38       38.76      1.27 o
   3   4   7       31.50       32.53      1.23 o
   4   4   7       17.95        8.84      1.16 o
   5   4   7        0.23        1.97      1.39 o
   6   4   7        0.15        2.73      1.56 o
   7   4   7       11.27       16.24      1.80 o
   1   5   7      119.57      137.16      2.05 o
   2   5   7       52.09       66.83      1.49 o
   3   5   7       32.87       45.65      1.24 o
   4   5   7        0.48        1.13      1.26 o
   5   5   7        5.62        2.02      1.43 o
   6   5   7        2.42        1.50      1.62 o
   7   5   7        2.26        4.11      1.80 o
   1   6   7      172.83      171.57      1.74 o
   2   6   7       81.86       72.64      1.89 o
   3   6   7      110.59      128.75      2.16 o
   4   6   7        2.09        1.56      1.32 o
   5   6   7        1.63        4.64      1.49 o
   6   6   7        2.51        3.26      1.58 o
   1   7   7        5.70        5.72      1.14 o
   2   7   7        9.48        8.33      1.22 o
   3   7   7        1.85        5.13      1.28 o
   4   7   7        1.75        2.04      1.27 o
   5   7   7        1.45        2.43      1.45 o
   1   8   7        1.64        3.66      1.18 o
   2   8   7        0.58        3.40      1.33 o
   3   8   7        5.08        5.71      1.27 o
   4   8   7        1.10        1.24      1.30 o
   1   9   7        1.26        2.63      1.29 o
   2   9   7        5.25        8.43      1.42 o
   0   0   8       25.22       28.40      1.88 o
   2   0   8      295.56      271.72      1.90 o
   4   0   8       24.51       17.46      1.56 o
   6   0   8       42.88       34.84      1.82 o
   8   0   8       11.48       13.37      2.28 o
   0   1   8       28.60       41.96      1.38 o
   1   1   8       41.10       59.62      1.02 o
   2   1   8       31.45       32.52      0.99 o
   3   1   8       78.40       74.40      1.18 o
   4   1   8       15.35       11.00      1.15 o
   5   1   8        7.80        7.87      1.19 o
   6   1   8       24.87       25.85      1.27 o
   7   1   8        5.92        3.30      1.30 o
   8   1   8        0.46        4.91      1.88 o
   0   2   8      823.34      923.64      4.27 o
   1   2   8      157.76      140.92      1.46 o
   2   2   8      191.07      220.24      1.49 o
   3   2   8       89.77      112.07      1.52 o
   4   2   8       26.91       22.27      1.39 o
   5   2   8        7.42        4.44      1.47 o
   6   2   8        1.38        2.63      1.53 o
   7   2   8        0.05        0.82      1.76 o
   8   2   8        1.02        2.99      1.68 o
   0   3   8       52.90       58.01      1.79 o
   1   3   8       79.95      106.00      1.26 o
   2   3   8       16.97       22.01      1.21 o
   3   3   8       36.17       38.47      1.31 o
   4   3   8        6.96       10.01      1.44 o
   5   3   8        6.47        5.67      1.29 o
   6   3   8        4.85        7.27      1.57 o
   7   3   8        2.14        4.15      1.72 o
   0   4   8      231.65      176.07      2.57 o
   1   4   8        1.19        4.64      1.34 o
   2   4   8       24.86       17.12      1.16 o
   3   4   8        1.64        2.55      1.21 o
   4   4   8        5.51        7.91      1.18 o
   5   4   8        6.19       10.50      1.61 o
   6   4   8        4.32        3.91      1.55 o
   7   4   8        5.13        3.21      1.79 o
   0   5   8      157.37      158.57      2.24 o
   1   5   8      202.91      246.26      1.67 o
   2   5   8      105.72       96.67      1.62 o
   3   5   8       27.47       16.53      1.31 o
   4   5   8       10.45        7.75      1.27 o
   5   5   8        2.04        3.36      1.37 o
   6   5   8        0.10        3.58      1.51 o
   0   6   8      159.05      147.87      4.08 o
   1   6   8      194.51      183.38      2.18 o
   2   6   8       42.86       34.11      1.37 o
   3   6   8       61.63       56.99      1.30 o
   4   6   8        3.09        7.72      1.24 o
   5   6   8        7.30        8.40      1.26 o
   6   6   8        0.86        1.98      1.64 o
   0   7   8       46.88       46.46      1.87 o
   1   7   8        9.02        9.88      1.29 o
   2   7   8        2.58        4.01      1.29 o
   3   7   8       15.34       20.39      1.30 o
   4   7   8        2.27        2.23      1.24 o
   5   7   8        0.84       -0.23      1.48 o
   0   8   8        0.76        2.68      1.61 o
   1   8   8        3.40        3.14      1.26 o
   2   8   8        0.92        3.62      1.28 o
   3   8   8        0.39        2.80      1.38 o
   0   9   8        6.15        7.69      1.93 o
   1   9   8        0.88        2.65      1.37 o
   2   0   9       32.80       24.85      1.43 o
   4   0   9        6.45        9.13      1.57 o
   6   0   9       62.15       74.62      1.93 o
   1   1   9       70.59       65.96      1.01 o
   2   1   9       10.01        6.65      0.92 o
   3   1   9       77.86       67.70      1.09 o
   4   1   9       28.82       37.83      1.19 o
   5   1   9       10.65       11.95      1.22 o
   6   1   9        5.86       15.03      1.20 o
   7   1   9        4.53        2.45      1.39 o
   1   2   9       44.16       67.84      1.05 o
   2   2   9       50.41       59.98      1.13 o
   3   2   9       68.82       49.97      1.48 o
   4   2   9       53.36       73.94      1.41 o
   5   2   9       18.66       13.49      1.49 o
   6   2   9       11.33        9.23      1.32 o
   7   2   9        0.48        3.32      1.53 o
   1   3   9      110.44      109.06      1.45 o
   2   3   9       27.90       32.77      1.48 o
   3   3   9       31.24       36.18      1.30 o
   4   3   9       25.41       23.63      1.38 o
   5   3   9        5.43        5.51      1.50 o
   6   3   9        0.78        0.73      1.48 o
   7   3   9        0.90        4.57      1.78 o
   1   4   9        1.98        6.84      1.40 o
   2   4   9       52.69       34.89      1.24 o
   3   4   9       34.62       29.10      1.31 o
   4   4   9        2.78        0.54      1.23 o
   5   4   9       14.19       15.49      1.42 o
   6   4   9        1.19        3.60      1.39 o
   7   4   9        1.34        3.84      1.84 o
   1   5   9       90.04       73.28      1.42 o
   2   5   9        4.46        4.27      1.27 o
   3   5   9       34.17       38.59      1.27 o
   4   5   9       23.48       25.41      1.28 o
   5   5   9       12.38       18.32      1.48 o
   6   5   9        0.47        4.14      2.39 o
   1   6   9       45.01       47.32      1.41 o
   2   6   9       22.92       34.19      1.40 o
   3   6   9       69.76       70.41      1.33 o
   4   6   9       22.98       19.30      1.28 o
   5   6   9       26.64       25.02      1.57 o
   1   7   9        1.60        5.96      1.21 o
   2   7   9        2.78        2.99      1.39 o
   3   7   9        0.66        1.81      1.18 o
   4   7   9        1.51        2.03      1.25 o
   1   8   9        4.16        4.21      1.28 o
   2   8   9        0.39        1.81      1.31 o
   3   8   9        3.48        3.04      1.30 o
   0   0  10      122.00      118.62      3.93 o
   2   0  10      125.93      118.14      2.40 o
   4   0  10      312.84      318.43      3.62 o
   6   0  10       34.62       25.78      1.82 o
   0   1  10      111.30       69.70      1.33 o
   1   1  10       12.58       15.32      1.04 o
   2   1  10       32.65       56.18      1.05 o
   3   1  10       40.49       49.74      1.12 o
   4   1  10       28.90       36.58      1.18 o
   5   1  10        1.81        2.46      1.19 o
   6   1  10       13.15       15.06      1.30 o
   7   1  10        2.41        3.68      1.32 o
   0   2  10       36.86       33.42      1.56 o
   1   2  10        9.99        6.69      0.96 o
   2   2  10       10.35       12.76      1.09 o
   3   2  10       30.61       27.79      1.06 o
   4   2  10       55.11       45.23      1.33 o
   5   2  10       20.51       31.72      1.39 o
   6   2  10       12.63        9.67      1.28 o
   7   2  10        2.68        3.69      1.47 o
   0   3  10       32.05       16.62      1.55 o
   1   3  10       46.28       46.34      1.08 o
   2   3  10        4.61        2.93      1.19 o
   3   3  10        3.84        1.68      1.29 o
   4   3  10        3.75        2.29      1.35 o
   5   3  10       17.33       25.69      1.64 o
   6   3  10        1.42        4.43      1.44 o
   7   3  10        2.66        4.48      1.71 o
   0   4  10       21.32       40.50      1.59 o
   1   4  10        1.03        3.17      1.17 o
   2   4  10        0.08        4.99      1.26 o
   3   4  10       16.44        9.36      1.23 o
   4   4  10        4.60        5.20      1.35 o
   5   4  10        9.91       10.07      1.45 o
   6   4  10        1.38        4.47      1.47 o
   0   5  10       20.73       22.26      1.96 o
   1   5  10       16.63       10.34      1.14 o
   2   5  10        8.43        5.90      1.25 o
   3   5  10       39.20       42.62      1.35 o
   4   5  10       20.79       18.89      1.23 o
   5   5  10        4.26        3.36      1.45 o
   6   5  10        5.67        7.26      1.65 o
   0   6  10        8.09       14.42      2.77 o
   1   6  10       28.09       45.43      1.36 o
   2   6  10        9.02        6.98      1.33 o
   3   6  10       51.75       53.96      1.32 o
   4   6  10       12.93       14.05      1.36 o
   5   6  10       28.30       25.80      1.51 o
   0   7  10        7.52        5.63      2.13 o
   1   7  10        1.99        4.39      1.41 o
   2   7  10       17.85       17.45      1.24 o
   3   7  10        3.75        3.55      1.26 o
   4   7  10        1.27        2.95      1.31 o
   0   8  10        1.01        2.59      1.84 o
   1   8  10        7.32        9.47      1.31 o
   2   8  10        0.81        2.32      1.17 o
   2   0  11      270.21      253.96      1.89 o
   4   0  11      148.82      168.78      1.82 o
   6   0  11       13.70       12.25      1.92 o
   1   1  11        9.44       13.11      1.04 o
   2   1  11       22.34       17.60      1.11 o
   3   1  11       22.99       25.02      1.09 o
   4   1  11       49.57       64.27      1.12 o
   5   1  11        6.04       10.93      1.22 o
   6   1  11        4.69        5.08      1.34 o
   7   1  11        1.15        3.17      1.36 o
   1   2  11       10.18        2.23      1.22 o
   2   2  11       26.93       21.93      1.02 o
   3   2  11       30.09       37.01      1.25 o
   4   2  11       28.11       37.02      1.31 o
   5   2  11       20.98       13.15      1.40 o
   6   2  11        7.18        6.09      1.52 o
   7   2  11        0.74        1.25      1.41 o
   1   3  11        6.69        8.48      1.09 o
   2   3  11       22.80       17.10      1.09 o
   3   3  11       75.03       77.34      1.22 o
   4   3  11        3.14        1.34      1.29 o
   5   3  11        0.08       -0.50      1.39 o
   6   3  11        3.76        6.91      1.40 o
   1   4  11       20.02       17.17      1.16 o
   2   4  11        3.19        8.04      1.07 o
   3   4  11        9.07       10.30      1.14 o
   4   4  11        5.09        2.56      1.32 o
   5   4  11       11.76        9.26      1.60 o
   6   4  11        0.06        1.68      1.60 o
   1   5  11       13.43        9.31      1.25 o
   2   5  11        2.69        2.97      1.26 o
   3   5  11        6.00        7.25      1.33 o
   4   5  11        3.06        6.42      1.42 o
   5   5  11       11.74       12.08      1.46 o
   1   6  11        0.65        1.35      1.48 o
   2   6  11        3.20        1.92      1.38 o
   3   6  11       14.64       18.09      1.42 o
   4   6  11        4.15        4.60      1.21 o
   5   6  11       20.25       23.94      1.37 o
   1   7  11        1.64        1.70      1.52 o
   2   7  11        1.59        1.79      1.30 o
   3   7  11        0.25        1.97      1.31 o
   1   8  11        4.38        1.15      1.43 o
   0   0  12      597.76      599.46      3.64 o
   2   0  12      186.88      187.00      1.83 o
   4   0  12       34.76       29.26      1.54 o
   6   0  12        1.90        1.78      1.92 o
   0   1  12      103.12      127.25      1.60 o
   1   1  12       26.67       28.09      1.08 o
   2   1  12       67.94       82.19      1.08 o
   3   1  12       10.77        7.12      1.04 o
   4   1  12       10.14       14.46      1.15 o
   5   1  12       11.16       11.00      1.24 o
   6   1  12        5.50        3.14      1.28 o
   0   2  12        4.79       15.79      1.35 o
   1   2  12        7.13        1.30      1.03 o
   2   2  12       10.60       14.19      1.04 o
   3   2  12        1.28        1.21      1.17 o
   4   2  12        5.26        7.63      1.29 o
   5   2  12        0.19        2.35      1.34 o
   6   2  12        4.90        5.22      1.46 o
   0   3  12        2.48        3.26      1.42 o
   1   3  12       23.24       21.63      1.11 o
   2   3  12       11.19       11.12      1.07 o
   3   3  12        0.36        0.95      1.21 o
   4   3  12        2.09        6.02      1.32 o
   5   3  12        8.03        6.86      1.36 o
   6   3  12        0.64        2.25      1.40 o
   0   4  12       22.12       13.45      1.46 o
   1   4  12       50.14       35.45      1.15 o
   2   4  12       17.02       15.09      1.17 o
   3   4  12       25.15       21.86      1.23 o
   4   4  12        0.40        4.34      1.36 o
   5   4  12        0.56        0.79      1.50 o
   6   4  12        3.68        4.99      1.42 o
   0   5  12        4.51        5.87      2.36 o
   1   5  12       11.65       22.25      1.23 o
   2   5  12        4.37        3.23      1.60 o
   3   5  12       10.83        8.82      1.23 o
   4   5  12        4.16        4.75      1.31 o
   5   5  12        4.91        5.24      1.54 o
   0   6  12       12.50       10.46      3.02 o
   1   6  12        2.53        4.23      1.32 o
   2   6  12        1.64        3.56      1.25 o
   3   6  12        0.25        2.45      1.39 o
   4   6  12        0.26        3.84      1.39 o
   0   7  12        0.58        0.96      2.20 o
   1   7  12        4.53        4.73      1.33 o
   2   7  12        1.05        2.10      1.43 o
   3   7  12        0.72        3.36      1.30 o
   2   0  13      242.67      236.09      3.34 o
   4   0  13       25.42       17.38      1.65 o
   6   0  13        1.73        2.70      2.00 o
   1   1  13        1.25        1.20      1.00 o
   2   1  13       79.61      108.50      1.29 o
   3   1  13       13.54       15.08      1.09 o
   4   1  13        5.32        2.40      1.08 o
   5   1  13        3.01        3.11      1.21 o
   6   1  13        0.67        2.09      1.35 o
   1   2  13        2.75        4.00      1.06 o
   2   2  13        1.38        5.66      1.06 o
   3   2  13       27.09       13.83      1.28 o
   4   2  13        1.25        0.77      1.22 o
   5   2  13        1.46        2.30      1.40 o
   6   2  13        2.81        5.90      1.60 o
   1   3  13       30.48       27.44      1.10 o
   2   3  13        6.10       14.06      1.41 o
   3   3  13        1.87        1.31      1.20 o
   4   3  13        1.69        2.27      1.31 o
   5   3  13        4.70        3.92      1.41 o
   6   3  13        0.16        1.29      1.59 o
   1   4  13       59.68       47.98      1.15 o
   2   4  13        3.49        0.45      1.12 o
   3   4  13       12.61       12.02      1.17 o
   4   4  13        8.05        6.45      1.39 o
   5   4  13        0.06        2.04      1.39 o
   1   5  13        6.65        8.49      1.19 o
   2   5  13        2.17        3.03      1.08 o
   3   5  13        2.59        3.96      1.19 o
   4   5  13        3.12        3.99      1.21 o
   1   6  13        0.04        2.91      1.23 o
   2   6  13        2.48        2.69      1.37 o
   3   6  13        0.04        1.84      1.40 o
   1   7  13        1.74        4.88      1.37 o
   2   7  13        1.01        1.76      1.41 o
   0   0  14      652.27      629.59      3.97 o
   2   0  14        7.34        4.39      1.51 o
   4   0  14        6.53        8.43      1.87 o
   6   0  14        1.27        2.78      2.01 o
   0   1  14      163.95      233.50      3.05 o
   1   1  14       33.90       33.10      1.08 o
   2   1  14        6.89       12.75      1.20 o
   3   1  14       19.31       21.88      1.30 o
   4   1  14        2.75        3.63      1.22 o
   5   1  14        0.94        1.28      1.23 o
   6   1  14        1.65        1.38      1.55 o
   0   2  14        9.84        0.03      1.38 o
   1   2  14        5.79        1.08      1.19 o
   2   2  14        7.23       11.58      1.17 o
   3   2  14        0.21        2.53      1.52 o
   4   2  14        0.81        2.91      1.35 o
   5   2  14        3.56        1.53      1.72 o
   0   3  14        9.35       18.41      1.65 o
   1   3  14       15.95       21.72      1.16 o
   2   3  14        2.32        2.03      1.11 o
   3   3  14        5.06        3.40      1.16 o
   4   3  14        0.25        1.41      1.31 o
   5   3  14        0.52        1.37      1.42 o
   0   4  14        2.62        3.48      1.77 o
   1   4  14       31.88       29.67      1.16 o
   2   4  14        1.01        2.30      1.10 o
   3   4  14        9.49       10.21      1.18 o
   4   4  14        0.53        0.38      1.43 o
   0   5  14       12.05       14.84      1.72 o
   1   5  14        1.43        3.10      1.13 o
   2   5  14        0.57        2.02      1.23 o
   3   5  14        0.54        2.91      1.20 o
   4   5  14        1.19        0.89      1.34 o
   0   6  14        1.33       -2.97      1.80 o
   1   6  14        1.67        3.27      1.18 o
   2   6  14        1.14        1.98      1.30 o
   2   0  15      142.70      145.97      1.74 o
   4   0  15       57.43       56.84      1.92 o
   1   1  15        3.89        6.95      1.20 o
   2   1  15       45.76       45.73      1.45 o
   3   1  15        0.93        2.31      1.34 o
   4   1  15        5.11       11.44      1.40 o
   5   1  15        0.32        2.55      1.46 o
   1   2  15        2.18        1.97      1.15 o
   2   2  15       14.13       11.35      1.10 o
   3   2  15        5.52        4.57      1.32 o
   4   2  15        1.05        3.58      1.41 o
   5   2  15        0.04        2.20      1.41 o
   1   3  15       18.45       19.14      1.20 o
   2   3  15        9.87        6.49      1.07 o
   3   3  15        6.17        7.21      1.29 o
   4   3  15        5.58        3.84      1.35 o
   1   4  15       13.64       12.25      1.16 o
   2   4  15        0.19        2.99      1.23 o
   3   4  15        7.45        7.04      1.30 o
   4   4  15        0.11        1.02      1.49 o
   1   5  15        0.47        3.46      1.21 o
   2   5  15        1.63        2.80      1.19 o
   3   5  15        1.35        1.34      1.27 o
   1   6  15        0.10        1.04      1.33 o
   0   0  16       17.95       23.86      2.48 o
   2   0  16       88.39      103.29      1.83 o
   4   0  16       36.55       35.69      1.87 o
   0   1  16       24.28       12.25      1.55 o
   1   1  16       11.73       12.64      1.22 o
   2   1  16       14.29       20.93      1.23 o
   3   1  16        0.80        1.88      1.35 o
   4   1  16        6.84       10.87      1.42 o
   0   2  16       13.33        5.56      1.69 o
   1   2  16        6.58        5.98      1.14 o
   2   2  16        2.40        3.08      1.27 o
   3   2  16        1.02        1.81      1.30 o
   4   2  16        2.29        3.28      1.40 o
   0   3  16       15.67       13.48      1.78 o
   1   3  16        0.43        3.42      1.22 o
   2   3  16        3.20        2.98      1.24 o
   3   3  16        5.28        7.26      1.40 o
   4   3  16        0.17        2.12      1.28 o
   0   4  16        1.46        2.86      1.75 o
   1   4  16        2.45        0.74      1.26 o
   2   4  16        0.48        0.28      1.28 o
   3   4  16        3.02        5.26      1.27 o
   0   5  16        0.56        1.71      2.02 o
   1   5  16        1.35        3.39      1.25 o
   2   0  17        5.98        7.79      2.18 o
   4   0  17       25.30       24.46      1.93 o
   1   1  17        4.39        3.19      1.28 o
   2   1  17        2.44        0.50      1.37 o
   3   1  17        2.93        2.21      1.34 o
   1   2  17        3.82        2.27      1.19 o
   2   2  17        3.63        1.29      1.33 o
   3   2  17        2.05        2.31      1.37 o
   1   3  17        3.83        4.10      1.23 o
   2   3  17        1.39        4.27      1.29 o
   3   3  17        2.38        2.03      1.44 o
   1   4  17        0.44       -1.04      1.27 o
   0   0  18        1.20        3.23      2.55 o
   2   0  18        5.65        8.73      2.98 o
   0   1  18        3.72        8.42      2.21 o
   1   1  18        4.89        3.40      1.34 o
   2   1  18        1.46        0.96      1.44 o
   0   2  18        7.25       11.56      2.05 o
   1   2  18        2.56        6.14      1.30 o
   2   2  18        0.62        1.67      1.33 o
   0   3  18        2.34        2.19      2.28 o
   1   3  18        0.01        2.44      1.28 o
 
